# Supplementary material for: Utility of Magnetic Bead-Based Automated DNA Extraction to Improve Chagas Disease Molecular Diagnosis
Source: Int J Mol Sci. 2025 Jan 23;26(3):937. doi: 10.3390/ijms26030937 (PMC11816604; doi:10.3390/ijms26030937)
Supplement: Supplementary file 1 [file ijms-26-00937-s001.zip]

Archive with 1 entries (1 files):
- ijms-3375425-supplementary.pdf
